# Supplementary material for: Role of bulge epidermal stem cells and TSLP signaling in psoriasis
Source: EMBO Mol Med. 2019 Sep 26;11(11):e10697. doi: 10.15252/emmm.201910697 (PMC6835205; doi:10.15252/emmm.201910697)
Supplement: Supplementary file 4 — Movie EV2 [file EMMM-11-e10697-s004.zip]

Archive with 5 entries (4 files):
- Gago-Lopez_et_al-_Legend_Movie_2.docx
- Movie_2_purified_GFP_mutant_cells_in_vitro.avi
- __MACOSX/
- __MACOSX/._Gago-Lopez_et_al-_Legend_Movie_2.docx
- __MACOSX/._Movie_2_purified_GFP_mutant_cells_in_vitro.avi
