# Supplementary material for: Role of bulge epidermal stem cells and TSLP signaling in psoriasis
Source: EMBO Mol Med. 2019 Sep 26;11(11):e10697. doi: 10.15252/emmm.201910697 (PMC6835205; doi:10.15252/emmm.201910697)
Supplement: Supplementary file 7 — Source Data for Figure 1 [file EMMM-11-e10697-s006.xlsx]

## Sheet: Fig. 1I,J
Quantification cJun and Junb in K15+ cells in bulge anagen follicles
SAMPLE ID	K15+	cJun+	Junb+	%cJun+ in K15+	%JunB+ in K15+
NL 1	150	50	15	33.3333	10		Healthy scalp	c-JUN	JUNB
NL 2	70	25	2	35.7143	2.85714			64.9351	49.3506
NL 3	61	20	1	32.7869	1.63934			60.9524	47.619
NL 4	76	25	15	32.8947	19.7368		AV	62.9437	48.4848
NL 5	105	60	32	57.1429	30.4762		DES	2.81618	1.22443
L 1	85	47	53	55.2941	62.3529
L 2	115	58	60	50.4348	52.1739		Non Lesional	c-JUN	JUNB
L 3	100	75	30	75	30			55.2941	62.3529
L 4	78	68	35	87.1795	44.8718			50.4348	52.1739
L 5	53	35	30	66.0377	56.6038			75	30
L 6	60	55	40	91.6667	66.6667			87.1795	44.8718
Control 1	154	100	76	64.9351	49.3506			66.0377	56.6038
Control 2	105	64	50	60.9524	47.619			91.6667	66.6667
							AV	70.9355	52.1115
							DES	16.7278	13.2533
							Lesional	c-JUN	JUNB
								33.3333	10
								35.7143	2.85714
								32.7869	1.63934
								32.8947	19.7368
								57.1429	30.4762
							AV	38.3744	12.9419
							DES	10.5592	12.1627
