# Supplementary material for: Role of bulge epidermal stem cells and TSLP signaling in psoriasis
Source: EMBO Mol Med. 2019 Sep 26;11(11):e10697. doi: 10.15252/emmm.201910697 (PMC6835205; doi:10.15252/emmm.201910697)
Supplement: Supplementary file 8 — Source Data for Figure 2 [file EMMM-11-e10697-s007.xlsx]

## Sheet: Fig.2D
Pixel Intensity (GFP+) (a.u)
CONTROL MICE	total pixels	gfp pixels	Epidermal Thickness-aprox average	gfp/μm epidermis	DKO* D5 MICE	total pixels	gfp pixels	Epidermal Thickness-aprox average	gfp/μm epidermis	DKO* D7 MICE	total pixels	gfp pixels	Epidermal Thickness-aprox average	gfp/μm epidermis	DKO* D15 MICE	total pixels	gfp pixels	Epidermal Thickness-aprox average	gfp/μm epidermis	DKO* D30 MICE	total pixels	gfp pixels	Epidermal Thickness-aprox average	gfp/μm epidermis
1	271678	4030	33	122.121	1	271678	3087	45	68.6	1	271678	21961	95	231.168	1	271678	11386	350	32.5314	1	271678	1236	250	4.944
2	271678	3084	33	93.4545	2	271678	5535	45	123	2	271678	18441	95	194.116	2	271678	9817	350	28.0486	2	271678	2034	250	8.136
3	271678	5251	33	159.121	3	271678	2846	45	63.2444	3	271678	19048	95	200.505	3	271678	4917	350	14.0486	3	271678	700	250	2.8
4	271678	6976	33	211.394	4	271678	1855	33	56.2121	4	271678	12848	95	135.242	4	271678	4150	350	11.8571	4	271678	1837	250	7.348
5	271678	2677	33	81.1212	5	271678	2428	33	73.5758	5	271678	4214	45	93.6444	5	271678	3854	350	11.0114	5	271678	4073	150	27.1533
6	271678	6391	33	193.667	6	271678	3115	45	69.2222	6	271678	4653	45	103.4	6	271678	32365	350	92.4714	6	271678	3280	200	16.4
IFE Thickness (um)
Control	DKO* D5	DKO* D7	DKO* D15	DKO* 30
30	30	95	250	200
25	30	95	400	150
35	45	95	200	200
35	50	95	400	300
38	55	45	450	400
37	60	45	350	350
33.3333	45	78.3333	341.667	266.667	average
4.92612	12.6491	25.8199	97.0395	98.3192	desv

## Sheet: Fig.2E
Quantification cCas3
WT	cCas3+	Total nuclei	% positive cCas3	cCas3+ GFP+	Nuclei GFP+	Absolute %GFP+	% cCas3+ in GFP+	RFP+ total	cCas3+ tomato+	% cCas3+ in Tm+	Absolute %RFP+
m1	0	75	0
m2	1	150	0.666667
m3	1	70	1.42857
average	0.666667	98.3333	0.698413
desv	0.57735	44.8144	0.714815
Control mT/mG	cCas3+	Total nuclei	% positive cCas3	cCas3+ GFP+	Nuclei GFP+	Absolute %GFP+	% cCas3+ in GFP+	RFP+ total	cCas3+ tomato+	% cCas3+ in Tm+	Absolute %RFP+
m1	1	40	2.5	1	40	100	2.5	0	0	#DIV/0!	0
m2	0	51	0	0	42	82.3529	0	9	0	0	17.6471
m3	0	78	0	0	55	70.5128	1	23	0	0	29.4872
average	0.333333	56.3333	0.833333	0.333333	45.6667	84.2886	1.16667	10.6667	0	#DIV/0!	15.7114
desv	0.57735	19.5533	1.44338	0.57735	8.14453	14.8386	1.25831	11.5902	0	#DIV/0!	14.8386
DKO* mT/mG-D5	cCas3+	Total nuclei	% positive cCas3	cCas3+ GFP+	Nuclei GFP+	Absolute %GFP+	% cCas3+ in GFP+	RFP+ total	cCas3+ tomato+	% cCas3+ in Tm+	Absolute %RFP+
m1	2	82	2.43902	1	39	47.561	2.5641	43	1	2.32558	52.439
m2	3	76	3.94737	3	46	60.5263	6.52174	30	0	0	39.4737
m3	3	80	3.75	3	60	75	5	20	0	0	25
AVERAGE	2.66667	79.3333	3.3788	2.33333	48.3333	61.0291	4.69528	31	0.333333	0.775194	38.9709
DESV	0.57735	3.05505	0.819829	1.1547	10.6927	13.7264	1.99634	11.5326	0.57735	1.34268	13.7264
DKO* mT/mG-D7	cCas3+	Total nuclei	% positive cCas3	cCas3+ GFP+	Nuclei GFP+	Absolute %GFP+	% cCas3+ in GFP+	RFP+ total	cCas3+ tomato+	% cCas3+ in Tm+	Absolute %RFP+
m1	22	141	15.6028	18	89	63.1206	20.2247	52	4	7.69231	36.8794
m2	67	310	21.6129	45	87	28.0645	51.7241	223	22	9.86547	71.9355
m3	40	167	23.9521	24	55	32.9341	43.6364	112	16	14.2857	67.0659
AVERAGE	43	206	20.3893	29	77	41.3731	38.5284	129	14	10.6145	58.6269
DESV	22.6495	91	4.30703	14.1774	19.0788	18.9906	16.3591	86.7583	9.16515	3.35992	18.9906
DKO* mT/mG-D15	cCas3+	Total nuclei	% positive cCas3	cCas3+ GFP+	Nuclei GFP+	Absolute %GFP+	% cCas3+ in GFP+	RFP+ total	cCas3+ tomato+	% cCas3+ in Tm+	Absolute %RFP+
m1	30	400	7.5	14	185	46.25	7.56757	215	16	7.44186	53.75
m2	18	108	16.6667	1	9	8.33333	11.1111	99	17	17.1717	91.6667
m3	30	176	17.0455	3	42	23.8636	7.14286	134	27	20.1493	76.1364
m4	20	131	15.2672	7	31	23.6641	22.5806	100	13	13	76.3359
AVERAGE	24.5	203.75	14.1198	6.25	66.75	25.5278	12.1005	137	18.25	14.4407	74.4722
DESV	6.40312	133.847	4.479	5.7373	80.0182	15.6131	7.20967	54.4855	6.07591	5.51076	15.6131
Quantification Ki67
WT	Ki67 +	Total nuclei	% positive Ki67	Ki67+ GFP+	Nuclei GFP+	Absolute %GFP+	% Ki67+ in GFP+	RFP+ total	Ki67+ tomato+	% Ki67+ in Tm+	Absolute %RFP+
m1	10	70	14.2857
m2	20	72	27.7778
m3	17	66	25.7576
m4	16	75	21.3333
average	15.75	70.75	22.2886
desv	4.19325	3.77492	5.97561
Control mT/mG	Ki67 +	Total nuclei	% positive Ki67	Ki67+ GFP+	Nuclei GFP+	Absolute % GFP+	% Ki67+ in GFP+	RFP+ total	Ki67+ tomato+	% Ki67+ in Tm+	Absolute %RFP+
m1	9	65	13.8462	6	45	69.2308	13.3333	20	3	15	30.7692
m2	16	76	21.0526	14	70	92.1053	20	6	2	33.3333	7.89474
m3	31	100	31	30	77	77	38.961	23	1	4.34783	23
average	18.6667	80.3333	21.9663	16.6667	64	79.4453	24.0981	16.3333	2	17.5604	20.5547
desv	11.2398	17.8979	8.61334	12.2202	16.8226	11.6317	13.2963	9.07377	1	14.6614	11.6317
DKO* mT/mG-D5	Ki67 +	Total nuclei	% positive Ki67	Ki67+ GFP+	Nuclei GFP+	Absolute % GFP+	% Ki67+ in GFP+	RFP+ total	Ki67+ tomato+	% Ki67+ in Tm+	Absolute %RFP+
m1	31	84	36.9048	16	46	54.7619	34.7826	38	15	39.4737	45.2381
m2	98	212	46.2264	55	120.25	56.7217	45.738	91.75	43	46.8665	43.2783
m3	37	99	37.3737	25	60.6667	61.2795	41.2088	38.3333	12	31.3043	38.7205
AVERAGE	55	131.667	40.1683	32	75.6389	57.5877	40.5765	56.0278	23.3333	39.2148	42.4123
DESV	37.072	69.9738	5.25171	20.4206	39.3242	3.34396	5.50502	30.9368	17.0978	7.7843	3.34396
DKO* mT/mG-D7	Ki67 +	Total nuclei	% positive Ki67	Ki67+ GFP+	Nuclei GFP+	Absolute % GFP+	% Ki67+ in GFP+	RFP+ total	Ki67+ tomato+	% Ki67+ in Tm+	Absolute %RFP+
m1	53	116	45.6897	27	79	68.1034	34.1772	37	26	70.2703	31.8966
m2	180	360	50	105	250	69.4444	42	110	75	68.1818	34.5534
m3	201	371	54.1779	85	210	56.6038	40.4762	161	116	72.0497	34.5534
AVERAGE	144.667	282.333	49.9559	72.3333	179.667	64.7172	38.8845	102.667	72.3333	70.1673	33.6678
DESV	80.077	144.154	4.24429	40.5134	89.4446	7.05837	4.14719	62.3244	45.0592	1.93599	1.53391
DKO* mT/mG-D15	Ki67 +	Total nuclei	% positive Ki67	Ki67+ GFP+	Nuclei GFP+	Absolute % GFP+	% Ki67+ in GFP+	RFP+ total	Ki67+ tomato+	% Ki67+ in Tm+	Absolute %RFP+
m1	175	398	43.9698	95	205	51.5075	46.3415	193	80	41.4508	48.4925
m2	197	390	50.5128	100	230	58.9744	43.4783	160	97	60.625	41.0256
m3	257	454	56.6079	60	190	41.8502	31.5789	264	197	74.6212	58.1498
AVERAGE	209.667	414	50.3635	85	208.333	50.7774	40.4662	205.667	124.667	58.899	49.2226
DESV	42.4421	34.8712	6.32036	21.7945	20.2073	8.58539	7.82862	53.1445	63.2166	16.6524	8.58539
