# Supplementary material for: Role of bulge epidermal stem cells and TSLP signaling in psoriasis
Source: EMBO Mol Med. 2019 Sep 26;11(11):e10697. doi: 10.15252/emmm.201910697 (PMC6835205; doi:10.15252/emmm.201910697)
Supplement: Supplementary file 9 — Source Data for Figure 3 [file EMMM-11-e10697-s008.xlsx]

## Sheet:  Fig. 3D, E
D) Ear Thickness (mm)							Ear Thickness (mm)
DKO*	Control	D5	D7	D15	D30		DKO*15	Control	D5	D7	D15	D30
m1	0.23	0.5	0.55	1	0.5		m1	0.19	0.3	0.68	0.9	0.64
m2	0.21	0.3	0.54	0.84	0.5		m2	0.2	0.5	0.55	0.72	0.66
m3	0.23	0.3	0.55	1.27	0.48		m3	0.2	0.57	0.68	0.75	0.55
m4	0.21	0.31	0.54	1.1	0.5		m4	0.18		0.65	0.35	0.62
m5	0.19	0.21	1.05	0.51	0.55		m5	0.19
m6	0.19	0.23	0.9	0.55	0.48		av	0.192	0.456667	0.64	0.68	0.6175
m7	0.18	0.4	0.7	0.61	0.8		desv	0.0083666	0.140119	0.0616441	0.233666	0.0478714
m8	0.17	0.28	0.3	0.62	0.6
m9	0.18	0.4	0.31	0.88	1.3
m10	0.2	0.3	0.47	0.5	1
m11	0.2	0.25	0.49	0.94	0.7
m12	0.22	0.3	0.39	0.78	0.8
av	0.200833	0.315	0.565833	0.8	0.684167
desv	0.0197523	0.0816311	0.223178	0.249363	0.255181
E) % CD45+ cells
DKO*	Control	D5	D15	D30			DKO*15	Control	D5-7	D15	D30
m1	3.38	14.5	15.2	18			m1	2.05	11.3	16.4	15.4
m2	5	10.8	25.2	19.7			m2	2.32	11.8	16.5	33.2
m3	3.74		18	21			m3	1.9	10.8	16.2	23.1
m4	4		19.7	16			m4	1.61	11	16	21.7
m5	3		20	14			m5	1.19
m6							m6	1.65
av	3.824	12.65	19.62	17.74			av	1.78667	11.225	16.275	23.35
desv	0.757813	2.6163	3.65541	2.80856			desv	0.393073	0.434933	0.221736	7.37134

## Sheet: Fig. 3 F-H
ELISAS (blood serum)
IL-17A (pg/ml)	Control	DKO*	DKO* K15		IL-6 (pg/ml)	Control	DKO*	DKO* K15		LCN2 (ng/ml)	Control	DKO*	DKO* K15
m1	0	198.223	20.894		m1	0	18.027	13.342		m1	272.94	1000	660
m2	0	62.834	15.714		m2	0	18.101	5.791		m2	306.06	5246	928
m3	6.754	65.885	7.169		m3	1.324	64.165	5.382		m3	270	5246	961
m4	1.186	127.981	8.911		m4	0	8.773	1		m4	272	4776	522
m5	1.15	76.374	22.49		m5	0				m5		2404
m6	0	63.784	11.199		ave	0.2648	27.2665	6.37875		ave	280.25	3734.4	767.75
m7	0	87.1			desv	0.592111	24.9859	5.1237		desv	17.2503	1930.14	212.155
m8	0	85.041
m9	0	263.436
m10		39.27
ave	1.01	106.993	14.3962
desv	2.2126	70.8255	6.35625

## Sheet: Fig. 3I
% epidermal GFP+ cells (by FACS)								% epidermal GFP+ cells (by FACS)
CoK5-mt/mG				DKO*-mt/mG				CoK15-mt/mG				DKO*15-mt/mG
D5	GFP	Tom		D5	GFP	Tom		D5	GFP	Tom		D5	GFP	Tom
m1	45	55		m1	15.5	84.5		m1	0.2	99.8		m1	19.5	80.5
m2	30	70		m2	34.5	65.5		m2	0.1	99.9		m2	19	81
m3	30	70		m3	45	55		m3	0.1	99.9		m3	19.8	80.2
m4				m4	34	66		av	0.133333	99.8667		av	19.4333	80.5667
m5				m5	53.9	46.1		desv	0.057735	0.057735		des	0.404145	0.404145
m6				m6	48	52
av	35	65		av	38.4833	61.5167		D15	GFP	Tom		D15	GFP	Tom
desv	8.66025	8.66025		des	13.6741	13.435		m1	0.13	99.87		m1	12	88
								m2	0.24	99.76		m2	18	82
D15	GFP	Tom		D15	GFP	Tom		m3	0.2	99.8		m3	19	81
m1	45	55		m1	6.21	93.79		av	0.19	99.81		av	16.3333	83.6667
m2	55	45		m2	8.25	91.75		desv	0.0556776	0.0556776		des	3.78594	3.78594
m3	35	65		m3	6	94
av	45	55		av	6.82	93.18		D30	GFP	Tom		D30	GFP	Tom
desv	10	10		des	1.24286	1.24286		m1	0.18	99.82		m1	8.82	91.18
								m2	0.24	99.76		m2	10	90
D30	GFP	Tom		D30	GFP	Tom		m3	0.2	99.8		m3	7.5	92.5
m1	25	75		m1	8.41	91.59		m4				m4	6.5	93.5
m2	30	70		m2	2.32	97.68		av	0.206667	99.7933		av	8.205	91.795
m3	45	55		m3	6	94		desv	0.0305505	0.0305505		des	1.52799	1.52799
m4		100		m4	1.56	98.44
av	33.3333	75		av	4.5725	95.4275
desv	10.4083	18.7083		des	3.21004	3.21004

## Sheet: Fig. 3K
% cCAS3				% KI67
D5	GFP+	TOM+		D5	GFP+	TOM+
m1	0	1		m1	33	55
m2	0	1.5		m2	28	42
m3	0	0		m3	20	30
m4	1	1		m4	40	65
m5	0	0		m5	28	40
AV	0.2	0.7		AV	29.8	46.4
DESV	0.447214	0.67082		DESV	7.36206	13.6858
D7	GFP+	TOM+		D7	GFP+	TOM+
m1	2.3	4.7		m1	23	60
m2	0	1.6		m2	35	50
m3	0	2.8		m3	20	48
AV	0.766667	3.03333		AV	26	52.6667
DESV	1.32791	1.56312		DESV	7.93725	6.4291
D15	GFP+	TOM+		D15	GFP+	TOM+
m1	5	19		m1	36	55
m2	4	10		m2	24	63
m3	4	19		m3	35	68
m4	8	24		m4	25	52
m5	10	15		m5	33	70
AV	6.2	17.4		AV	30.6	61.6
DESV	2.68328	5.22494		DESV	5.68331	7.89303
