# Supplementary material for: Role of bulge epidermal stem cells and TSLP signaling in psoriasis
Source: EMBO Mol Med. 2019 Sep 26;11(11):e10697. doi: 10.15252/emmm.201910697 (PMC6835205; doi:10.15252/emmm.201910697)
Supplement: Supplementary file 10 — Source Data for Figure 4 [file EMMM-11-e10697-s009.xlsx]

## Sheet: Fig. 4 B,C
Fig. 4B										Fig. 4C
Alive cells	Control CD34 GFP				DKO* CD34 GFP					Alive cells	Control CD49F GFP				DKO* CD49F GFP
Time (h)	COLONIE 1	COLONIE 2	COLONIE 3	COLONIE 4	COLONIE 1	COLONIE 2	COLONIE 3	COLONIE 4		Time (h)	COLONIE 1	COLONIE 2	COLONIE 3	COLONIE 4	COLONIE 1	COLONIE 2	COLONIE 3	COLONIE 4
-72h	10	2	4	2	6	5	2	2		-72h	5	5	3	4	5	9	5	3
0	42	10	10	10	50	20	20	26		0	38	60	36	39	69	166	77	45
12	50	10	15	8	48	25	22	30		12	42	60	36	39	91	172	94	41
24	61	11	21	9	49	21	35	26		24	41	80	31	46	99	125	88	39
36	86	10	31	9	51	39	38	39		36	49	83	35	52	75	88	66	39
48	96	10	36	8	51	40	40	48		48	54	79	36	61	41	67	61	27
Dead cells	Control CD34 GFP				DKO* CD34 GFP					Dead cells	Control CD49F GFP				DKO* CD49F GFP
Time (h)	COLONIE 1	COLONIE 2	COLONIE 3	COLONIE 4	COLONIE 1	COLONIE 2	COLONIE 3	COLONIE 4		Time (h)	COLONIE 1	COLONIE 2	COLONIE 3	COLONIE 4	COLONIE 1	COLONIE 2	COLONIE 3	COLONIE 4
0	6	1	4	8	6	6	3	5		0	4	5	3	7	7	12	8	4
12	6	1	3	9	9	9	6	5		12	4	11	6	7	10	17	6	4
24	8	2	6	7	10	8	6	7		24	7	10	6	10	15	45	15	6
36	6	2	5	10	11	8	10	7		36	5	13	9	10	25	75	20	9
48	5	2	5	11	11	9	10	9		48	6	14	15	11	40	90	35	15

## Sheet: Fig. 4 E, F
Fig. 4E
Alive cells	COCULTURE CD34 (Co GFP: DKO* Tom)								COCULTURE CD34 (DKO* GFP: DKO* Tom)
Time (h)	Co 1 GFP	Co 2 GFP	Co 3 GFP	Co 4 GFP	DKO 1 Tom	DKO 2 Tom	DKO 3 Tom	DKO 4 Tom	DKO 1 GFP	DKO 2 GFP	DKO 3 GFP	DKO 4 GFP	DKO 1 Tom	DKO 2 Tom	DKO 3 Tom	DKO 4 Tom
-72h	2	4	3	4	5	8	3	3	10	6	8	8	9	5	8	5
0	8	13	9	10	10	12	5	5	81	46	63	45	48	31	31	31
12	7	12	9	10	9	14	5	4	80	42	68	41	53	30	46	43
24	5	6	9	8	9	18	6	4	84	42	64	47	64	34	46	53
36	7	6	15	8	9	23	12	4	84	28	63	49	63	25	45	63
48	7	10	15	8	9	24	16	4	65	21	57	54	48	22	33	71
Fig. 4F
Alive cells	COCULTURE CD49F (Co GFP: DKO* Tom)								COCULTURE CD49F(DKO* GFP: DKO* Tom)
Time (h)	Co 1 GFP	Co 2 GFP	Co 3 GFP	Co 4 GFP	DKO 1 Tom	DKO 2 Tom	DKO 3 Tom	DKO 4 Tom	DKO 1 GFP	DKO 2 GFP	DKO 3 GFP	DKO 4 GFP	DKO 1 Tom	DKO 2 Tom	DKO 3 Tom	DKO 4 Tom
-72h	5	3	5	2	6	5	1	5	6	8	6	5	6	8	4	6
0	10	17	17	19	15	20	10	14	40	18	37	25	70	35	63	47
12	10	19	17	17	24	25	8	15	41	15	38	25	80	56	78	48
24	10	26	19	19	22	30	7	12	42	15	45	31	80	62	75	68
36	10	19	14	16	22	32	8	12	53	15	44	27	69	64	73	80
48	10	19	14	12	22	35	7	12	47	12	45	20	50	51	58	65

## Sheet: Fig. 4G
Alive Cells	Co Tom : Tw Co GFP					Co Tom : Tw DKO* GFP					DKO Tom : Tw Co GFP					DKO Tom : DKO GFP
Time (days)	Colonie 1	Colonie 2	Colonie 3	Colonie 4	Colonie 5	Colonie 1	Colonie 2	Colonie 3	Colonie 4	Colonie 5	Colonie 1	Colonie 2	Colonie 3	Colonie 4	Colonie 5	Colonie 1	Colonie 2	Colonie 3	Colonie 4	Colonie 5
0	14	22	19	23	13	14	10	13	15	15	20	30	26	25	12	15	12	37	21	24
2	25	27	30	35	15	16	17	25	14	32	24	40	37	21	17	23	10	30	24	30
4	20	24	17	19	34	92	42	72	96	110	15	16	27	19	13	49	160	116	79	59
6	80	80	65	95	150	230	300	325	310	300	75	120	100	105	120	240	175	190	200	140
