# Supplementary material for: Role of bulge epidermal stem cells and TSLP signaling in psoriasis
Source: EMBO Mol Med. 2019 Sep 26;11(11):e10697. doi: 10.15252/emmm.201910697 (PMC6835205; doi:10.15252/emmm.201910697)
Supplement: Supplementary file 11 — Source Data for Figure 5 [file EMMM-11-e10697-s010.xlsx]

## Sheet: Fig 5 E, F
ELISA TSLP (pg/ml)
Fig. 5 E		Co CD34	CD34GFP	CD34Tom	Co CD49f	CD49fGFP	CD49Tom
	S1	5	20	17.998	3	50	6
	S2	0	36.865	30.723	0	87.633	5.978
	AV	2.5	28.4325	24.3605	1.5	68.8165	5.989
	DESV	3.53553	11.9254	8.99793	2.12132	26.6105	0.0155563
	S1	0.003	10	17.083	1.099	12.4	1.607
	S2	0	3	10	0	23.522	1.468
	AV	0.0015	6.5	13.5415	0.5495	17.961	1.5375
	DESV	0.00212132	4.94975	5.00844	0.77711	7.86444	0.0982878
Fig. 5 F		Control	DKO*	DKO* K15
	m1	0	50.2	68.865
	m2	0	126.27	296.128
	m3	0	134.905	135.988
	m4	0	145.66	58.957
	aver	0	114.259	139.984
	desv	0	43.4362	109.575
