# Supplementary material for: Role of bulge epidermal stem cells and TSLP signaling in psoriasis
Source: EMBO Mol Med. 2019 Sep 26;11(11):e10697. doi: 10.15252/emmm.201910697 (PMC6835205; doi:10.15252/emmm.201910697)
Supplement: Supplementary file 12 — Source Data for Figure 6 [file EMMM-11-e10697-s011.xlsx]

## Sheet: Fig. 6 B, C
Fig 6B	ELISA TSLP in condition media in vitro cultures (pg/ml)
	Ad-empty	Ad-Cre
expt 1	725.11	7190.5
expt 2	909.551	7110.89
expt 3	668.784	7388.7
av	767.815	7230.03
desv	125.936	143.06
Fig 6C	% EdU Tomato+ KCs in vitro cultures
IgG (500ng/ml)	Ad-empty	Ad-cre	IgG (1ug/ml)	Ad-empty	Ad-cre
Field 1- Expt 1	12.9944	42.8571	Field 1- Expt 1	18.9036	37.037
Field 2- Expt 1	11.6505	30.7692	Field 2- Expt 1	18.4987	50
Field 3-Expt 1	11.2613	34.6939	Field 3-Expt 1	15.0895	35.7143
Field 1- Expt 2	26.9231	38.1356	Field 1- Expt 2	16.4557	28.3333
Field 2- Expt 2	25.731	41.4634	Field 2- Expt 2	13.0435	34.4828
Field 3-Expt 2	23	29.1667	Field 3-Expt 2		40
Field 1- Expt 3	14.6853	43.8596	Field 1- Expt 3		27.3973
Field 2- Expt 3	17.8571
Field 3-Expt 3	11.2676
av	17.2634	37.2779	av	16.3982	36.1378
desv	6.38966	5.88124	desv	2.43203	7.61699
Anti-TSLP (500ng/ml)	Ad-empty	Ad-cre	Anti-TSLP (1ug/ml)	Ad-empty	Ad-cre
Field 1- Expt 1	8.85417	40	Field 1- Expt 1	15.3846	18.75
Field 2- Expt 1	14.5455	38.0952	Field 2- Expt 1	11.828	31.5217
Field 3-Expt 1	14.2857	19.7183	Field 3-Expt 1	16.3043	5.55556
Field 1- Expt 2	14.8148	13.3333	Field 1- Expt 2	12.3529	7.69231
Field 2- Expt 2	9.54545	22.6415	Field 2- Expt 2	15.1613	8.33333
Field 3-Expt 2	14.8997	33.3333	Field 3-Expt 2	15.655	7.14286
Field 1- Expt 3	13.0137	27.7778	Field 1- Expt 3		13.2075
Field 2- Expt 3		25	Field 2- Expt 3		27.5862
Field 3-Expt 3		34.4828
Field 4-Expt 3		25
av	12.8513	27.9382	av	14.4477	14.9737
desv	2.57912	8.47746	desv	1.87311	9.98162

## Sheet: Fig. 6 I-K
Fig. 6I: Ear thickness (mm)								Fig. 6J: TEWL (g/h/m2)								Fig. 6K: EdU+ epidermal cells
		Time (Days)		DKO* MICE		Control				Time (Days)		DKO* MICE		Control			DKO	Control	IgG	Anti-TSLP
		D0	Mouse	IgG	anti-TSLP	anti-TSLP				D0	Mouse	IgG	anti-TSLP	anti-TSLP			m1	7.4	21	16.7
			m1	0.65	0.38	0.19					m1	9.215	2.805	0.75			m2	7.6	27.8	11.4
			m2	0.4	0.32	0.18					m2	6.6	3.125	0.86			m3		24.1	8.83
			m3	0.5	0.82	0.2					m3	7.01	7.88	0.88			m4			11.3
			m4		0.35	0.18					m4		6.95	1.18			av	7.5	24.3	12.0575
			AV	0.516667	0.4675	0.1875					AV	7.60833	5.19	0.9175			desv	0.141421	3.40441	3.3154
			DESV	0.125831	0.236273	0.00957427					DESV	1.40643	2.60039	0.184097
										D3							DKO15	Control	IgG	Anti-TSLP
		D3	m1	0.78	0.29	0.18					m1	12.035	4.72	0.97			m1	4.35	20	11.2
			m2	0.62	0.35	0.18					m2	6.2	5.16	0.9			m2	7.6	38	17
			m3	0.71	0.77	0.2					m3	8.5	7	0.91			m3	5.9	30	12.3
			m4		0.3	0.2					m4		6.5	0.77			av	5.95	29.3333	13.5
			AV	0.703333	0.4275	0.19					AV	8.91167	5.845	0.8875			desv	1.62558	9.0185	3.08058
			DESV	0.0802081	0.229837	0.011547				D6	DESV	2.9392	1.0798	0.084212
		D6	m1	0.85	0.25	0.2					m1	12.9	6.565	0.96
			m2	0.65	0.35	0.18					m2	9.6	7.005	1.1
			m3	0.74	0.5	0.2					m3	9.8	3.85	1.11
			m4		0.25	0.18					m4		4.2	0.98
			AV	0.746667	0.3375	0.19				D9	AV	10.7667	5.405	1.0375
			DESV	0.100167	0.118145	0.011547					DESV	1.85023	1.60993	0.078475
		D9	m1	0.95	0.26	0.2					m1	13.2	5.605	0.85
			m2	0.55	0.27	0.18					m2	8.99	5.755	0.75
			m3	0.75	0.37	0.2					m3	11	2.79	1.23
			m4		0.3	0.18					m4		4.35	1.2
			AV	0.75	0.3	0.19					AV	11.0633	4.625	1.0075
			DESV	0.2	0.0496655	0.011547					DESV	2.10571	1.376	0.243362
